# Supplementary material for: Long-Term Dynamics Among Wolbachia Strains During Thermal Adaptation of Their Drosophila melanogaster Hosts
Source: Front Genet. 2020 May 14;11:482. doi: 10.3389/fgene.2020.00482 (PMC7241558; doi:10.3389/fgene.2020.00482)
Supplement: Supplementary file 2 [file Data_Sheet_2.ZIP]

Archive with 3 entries (2 files):
- S.2_table_library_prep.xlsx
- __MACOSX/
- __MACOSX/._S.2_table_library_prep.xlsx
