# Supplementary material for: Long-Term Dynamics Among Wolbachia Strains During Thermal Adaptation of Their Drosophila melanogaster Hosts
Source: Front Genet. 2020 May 14;11:482. doi: 10.3389/fgene.2020.00482 (PMC7241558; doi:10.3389/fgene.2020.00482)
Supplement: Supplementary file 2 [file Data_Sheet_2.ZIP › S.2_table_library_prep.xlsx]

## Sheet: Sheet1
Sample	Method for DNA isolation	Amount of starting material (genomic DNA) per sample	Fragmentation method	Kit	Size selection method	Insert size (bp)	Polymerase	No. of PCR cycles	Sequencing platform	Read length (bp)	SRA run accession no.	Published in	SRA label in original study	SRA run acc. no. in Versace et al. (2014) for Wolbachia reads	SRA label in Versace et al. (2014) for Wolbachia reads	SRA run acc. no. in Versace et al. (2014) for mtDNA reads	SRA label in Versace et al. (2014) for mtDNA reads	SRA labels in present study
Base r. 3	High salt extraction protocol1 including RNase A2 treatment	5 µg	Covaris S23	Illumina Paired-End DNA Sample Prep protocol4	Agarose gel	390	Phusion4,5	10	GAIIx	2 x 101	ERR103326, ERR103327	Orozco-terWengel et al. (2012)	Base_R3	ERR358489	wol.BaseReplicate_a(3)	ERR359713	mt.BaseReplicate_a(3)	HOT___r03_F000__01 HOT___r03_F000__02
Base r. 3	High salt extraction protocol1 including RNase A2 treatment	1.5 µg	Covaris S23	NEBNext Mastermix Kit E6040L5 and TruSeq single-index adapters4	AMPure XP beads6 and agarose gel	280	TruSeq PCR Mastermix4	10	HiSeq 2000	2 x 100	ERR1597893	Nouhaud et al. (2016)	Dmel_AP1					HOT___r03_F000__03
Base r. 4	High salt extraction protocol1 including RNase A2 treatment	5 µg	Covaris S23	Illumina Paired-End DNA Sample Prep protocol4	Agarose gel	400	Phusion4,5	10	GAIIx	2 x 101	ERR103325	Orozco-terWengel et al. (2012)	Base_R2	ERR358490	wol.BaseReplicate_b(4)	ERR359714	mt.BaseReplicate_b(4)	HOT___r04_F000__04
Base r. 4	High salt extraction protocol1 including RNase A2 treatment	1.5 µg	Covaris S23	NEBNext Mastermix Kit E6040L5 and TruSeq single-index adapters4	AMPure XP beads6 and agarose gel	280	TruSeq PCR Mastermix4	10	HiSeq 2000	2 x 100	ERR1597894	Nouhaud et al. (2016)	Dmel_AP2					HOT___r04_F000__05
Base r. 9	DNeasy Blood and Tissue Kit2 including RNase A treatment	5 µg	Nebulizer	Illumina Paired-End DNA Sample Prep protocol3	Agarose gel	220	Phusion4,5	10	GAIIx	2 x 74	ERR103321, ERR103322, ERR103323, ERR103324	Orozco-terWengel et al. (2012)	Base_R1	ERR358491	wol.BaseReplicate_c(9)	ERR359715	mt.BaseReplicate_c(9)	COLD__r09_F000__06 COLD__r09_F000__07 COLD__r09_F000__08 COLD__r09_F000__09
Base r. 9	DNeasy Blood and Tissue Kit2 including RNase A treatment	5 µg	Nebulizer	Illumina Paired-End DNA Sample Prep protocol3	Agarose gel	220	Phusion4,5	10	GAIIx	2 x 76	n.a.	Orozco-terWengel et al. (2012)	n.a.	ERR358491	wol.BaseReplicate_c(9)	ERR359715	mt.BaseReplicate_c(9)	COLD__r09_F000__10
Base r. 9	DNeasy Blood and Tissue Kit2 including RNase A treatment	1.5 µg	Covaris S23	NEBNext Mastermix Kit E6040L5 and TruSeq single-index adapters4	AMPure XP beads6 and agarose gel	280	TruSeq PCR Mastermix4	10	HiSeq 2000	2 x 100	ERR1988291, ERR1988292, ERR1988293	Barghi et al. (2017)	Dmel_Portugal_Base_9					COLD__r09_F000__11
Hot F5 r. 2	High salt extraction protocol1 including RNase A2 treatment	1.5 µg	Covaris S23	TruSeq v2 DNA Sample Prep Kit4	Agarose gel	270	Phusion4,5	10	HiSeq 2000	2 x 100		This study						HOT___r02_F005__21
Hot F7 r. 1	High salt extraction protocol1 including RNase A2 treatment	1.5 µg	Covaris S23	NEBNext Mastermix Kit E6040L5 and TruSeq single-index adapters4	AMPure XP beads6	300	TruSeq PCR Mastermix4	10	HiSeq 2000	2 x 100		This study						HOT___r01_F007__12
Hot F7 r. 3	High salt extraction protocol1 including RNase A2 treatment	1.5 µg	Covaris S23	NEBNext Mastermix Kit E6040L5 and TruSeq single-index adapters4	AMPure XP beads6	300	TruSeq PCR Mastermix4	10	HiSeq 2000	2 x 100		This study						HOT___r03_F007__38
Hot F7 r. 4	High salt extraction protocol1 including RNase A2 treatment	1.5 µg	Covaris S23	NEBNext Mastermix Kit E6040L5 and TruSeq single-index adapters4	AMPure XP beads6	280	TruSeq PCR Mastermix4	10	HiSeq 2000	2 x 100		This study						HOT___r04_F007__46
Hot F7 r. 5	High salt extraction protocol1 including RNase A2 treatment	1.5 µg	Covaris S23	NEBNext Mastermix Kit E6040L5 and TruSeq single-index adapters4	AMPure XP beads6	300	TruSeq PCR Mastermix4	10	HiSeq 2000	2 x 100		This study						HOT___r05_F007__57
Hot F9 r. 2	High salt extraction protocol1 including RNase A2 treatment	1.5 µg	Covaris S23	TruSeq v2 DNA Sample Prep Kit4	Agarose gel	270	Phusion4,5	10	HiSeq 2000	2 x 100		This study						HOT___r02_F009__22
Hot F15 r. 1	High salt extraction protocol1 including RNase A2 treatment	1.5 µg	Covaris S23	NEBNext Mastermix Kit E6040L5 and TruSeq single-index adapters4	AMPure XP beads6	280	TruSeq PCR Mastermix4	10	HiSeq 2000	2 x 100		This study						HOT___r01_F015__13
Hot F15 r. 2	High salt extraction protocol1 including RNase A2 treatment	1.2 µg	Covaris S23	TruSeq v2 DNA Sample Prep Kit4	Agarose gel	290	TruSeq PCR Mastermix4	10	HiSeq 2000	2 x 100	n.a.	Tobler et al. (2014)	n.a.					HOT___r02_F015__23
Hot F15 r. 3	High salt extraction protocol1 including RNase A2 treatment	1.2 µg	Covaris S23	TruSeq v2 DNA Sample Prep Kit4	Agarose gel	290	TruSeq PCR Mastermix4	10	HiSeq 2000	2 x 100	n.a.	Tobler et al. (2014)	n.a.					HOT___r03_F015__39
Hot F15 r. 4	High salt extraction protocol1 including RNase A2 treatment	5 µg	Covaris S23	Illumina Paired-End DNA Sample Prep protocol4	Agarose gel	210	Phusion4,5	10	GAIIx	2 x 76 and 2 x 101	ERR103332, ERR103333, ERR103334	Orozco-terWengel et al. (2012)	F15_R2	ERR358497	wol.F15HotReplicate_b(4)	ERR359721	mt.F15HotReplicate_b(4)	HOT___r04_F015__47 HOT___r04_F015__48 HOT___r04_F015__49
Hot F15 r. 5	High salt extraction protocol1 including RNase A2 treatment	5 µg	Nebulizer	Illumina Paired-End DNA Sample Prep protocol4	Agarose gel	220	Phusion4,5	10	GAIIx	2 x 76	ERR103328, ERR103329	Orozco-terWengel et al. (2012)	F15_R1	ERR358498	wol.F15HotReplicate_c(5)	ERR359722	mt.F15HotReplicate_c(5)	HOT___r05_F015__58 HOT___r05_F015__59
Hot F15 r. 5	High salt extraction protocol1 including RNase A2 treatment	5 µg	Covaris S23	Illumina Paired-End DNA Sample Prep protocol4	Agarose gel	210	Phusion4,5	10	GAIIx	2 x 76	ERR103330, ERR103331	Orozco-terWengel et al. (2012)	F15_R1	ERR358498	wol.F15HotReplicate_c(5)	ERR359722	mt.F15HotReplicate_c(5)	HOT___r05_F015__60 HOT___r05_F015__61
Hot F19 r. 2	High salt extraction protocol1 including RNase A2 treatment	1.5 µg	Covaris S23	TruSeq v2 DNA Sample Prep Kit4	Agarose gel	270	Phusion4,5	10	HiSeq 2000	2 x 100		This study						HOT___r02_F019__24
Hot F23 r. 1	High salt extraction protocol1 including RNase A2 treatment	5 µg	Covaris S23	Illumina Paired-End DNA Sample Prep protocol4	Agarose gel	320	Phusion4,5	10	GAIIx	2 x 76	ERR103335, ERR103336, ERR103337, ERR103338	Orozco-terWengel et al. (2012)	F23_R3	ERR358496	wol.F23HotReplicate_a(1)	ERR359720	mt.F23HotReplicate_a(1)	HOT___r01_F023__93 HOT___r01_F023__94 HOT___r01_F023__95 HOT___r01_F023__96
Hot F25 r. 2	High salt extraction protocol1 including RNase A2 treatment	1.5 µg	Covaris S23	TruSeq v2 DNA Sample Prep Kit4	Agarose gel	270	Phusion4,5	10	HiSeq 2000	2 x 100		This study						HOT___r02_F025__25
Hot F27 r. 5	High salt extraction protocol1 including RNase A2 treatment	5 µg	Covaris S23	Illumina Paired-End DNA Sample Prep protocol4	Agarose gel	340	Phusion4,5	10	GAIIx	2 x 101	ERR103339, ERR103340	Orozco-terWengel et al. (2012)	F27_R1					HOT___r05_F027__62 HOT___r05_F027__63 HOT___r05_F027__64(male)7 HOT___r05_F027__65(male)7
Hot F30 r. 2	High salt extraction protocol1 including RNase A2 treatment	1.5 µg	Covaris S23	TruSeq v2 DNA Sample Prep Kit4	Agarose gel	270	Phusion4,5	10	HiSeq 2000	2 x 100		This study						HOT___r02_F030__26
Hot F35 r. 2	High salt extraction protocol1 including RNase A2 treatment	1.5 µg	Covaris S23	TruSeq v2 DNA Sample Prep Kit4	Agarose gel	270	Phusion4,5	10	HiSeq 2000	2 x 100		This study						HOT___r02_F035__27
Hot F37 r. 1	High salt extraction protocol1 including RNase A2 treatment	5 µg	Covaris S23	Illumina Paired-End DNA Sample Prep protocol4	Agarose gel	400	Phusion4,5	10	GAIIx	2 x 101	ERR103341	Orozco-terWengel et al. (2012)	F37_R1	ERR358499	wol.F37HotReplicate_a(1)	ERR359723	mt.F37HotReplicate_a(1)	HOT___r01_F037__14
Hot F37 r. 1	High salt extraction protocol1 including RNase A2 treatment	1.5 µg	Covaris S23	NEBNext Mastermix Kit E6040L5 and TruSeq single-index adapters4	AMPure XP beads6 and agarose gel	280	TruSeq PCR Mastermix4	10	HiSeq 2000	2 x 100		This study						HOT___r01_F037__15
Hot F37 r. 3	High salt extraction protocol1 including RNase A2 treatment	1.5 µg	Covaris S23	NEBNext Mastermix Kit E6040L5 and TruSeq single-index adapters4	AMPure XP beads6	300	TruSeq PCR Mastermix4	10	HiSeq 2000	2 x 100		This study						HOT___r03_F037__40
Hot F37 r. 4	High salt extraction protocol1 including RNase A2 treatment	5 µg	Covaris S23	Illumina Paired-End DNA Sample Prep protocol4	Agarose gel	390	Phusion4,5	10	GAIIx	2 x 101	ERR103342	Orozco-terWengel et al. (2012)	F37_R2	ERR358508	wol.F37HotReplicate_b(4)	ERR359724	mt.F37HotReplicate_b(4)	HOT___r04_F037__50
Hot F37 r. 4	High salt extraction protocol1 including RNase A2 treatment	1.5 µg	Covaris S23	NEBNext Mastermix Kit E6040L5 and TruSeq single-index adapters4	AMPure XP beads6 and agarose gel	280	TruSeq PCR Mastermix4	10	HiSeq 2000	2 x 100		This study						HOT___r04_F037__51
Hot F37 r. 5	High salt extraction protocol1 including RNase A2 treatment	5 µg	Covaris S23	Illumina Paired-End DNA Sample Prep protocol4	Agarose gel	400	Phusion4,5	10	GAIIx	2 x 101	ERR103343	Orozco-terWengel et al. (2012)	F37_R3	ERR358500	wol.F37HotReplicate_c(5)	ERR359725	mt.F37HotReplicate_c(5)	HOT___r05_F037__66
Hot F37 r. 5	High salt extraction protocol1 including RNase A2 treatment	1.5 µg	Covaris S23	NEBNext Mastermix Kit E6040L5 and TruSeq single-index adapters4	AMPure XP beads6 and agarose gel	280	TruSeq PCR Mastermix4	10	HiSeq 2000	2 x 100		This study						HOT___r05_F037__67
Hot F40 r. 2	High salt extraction protocol1 including RNase A2 treatment	1.5 µg	Covaris S23	TruSeq v2 DNA Sample Prep Kit4	Agarose gel	270	Phusion4,5	10	HiSeq 2000	2 x 100		This study						HOT___r02_F040__28
Hot F45 r. 2	High salt extraction protocol1 including RNase A2 treatment	1.5 µg	Covaris S23	TruSeq v2 DNA Sample Prep Kit4	Agarose gel	270	Phusion4,5	10	HiSeq 2000	2 x 100		This study						HOT___r02_F045__29
Hot F50 r. 2	High salt extraction protocol1 including RNase A2 treatment	1.5 µg	Covaris S23	TruSeq v2 DNA Sample Prep Kit4	Agarose gel	270	Phusion4,5	10	HiSeq 2000	2 x 100		This study						HOT___r02_F050__30
Hot F55 r. 2	High salt extraction protocol1 including RNase A2 treatment	1.5 µg	Covaris S23	TruSeq v2 DNA Sample Prep Kit4	Agarose gel	270	Phusion4,5	10	HiSeq 2000	2 x 100		This study						HOT___r02_F055__31
Hot F59 r. 1	High salt extraction protocol1 including RNase A2 treatment	1 µg	Covaris S23	TruSeq v2 DNA Sample Prep Kit4; ligation of TruSeq single-index adapters followed by pooling of ligated fragments and PCR amplification of the multiplexed size-selected fragments	Agarose gel	300	TruSeq PCR Mastermix3	10	HiSeq 2000	2 x 100	ERR506822	Franssen et al. (2015)	F59_pool_R1					HOT___r01_F059__16
Hot F59 r. 3	High salt extraction protocol1 including RNase A2 treatment	1.5 µg	Covaris S23	NEBNext Mastermix Kit E6040L5 and TruSeq single-index adapters4	AMPure XP beads6	300	TruSeq PCR Mastermix4	10	HiSeq 2000	2 x 100		This study						HOT___r03_F059__41
Hot F59 r. 4	High salt extraction protocol1 including RNase A2 treatment	1 µg	Covaris S23	TruSeq v2 DNA Sample Prep Kit4; ligation of TruSeq single-index adapters followed by pooling of ligated fragments and PCR amplification of the multiplexed size-selected fragments	Agarose gel	300	TruSeq PCR Mastermix3	10	HiSeq 2000	2 x 100	ERR506823	Franssen et al. (2015)	F59_pool_R2					HOT___r04_F059__52
Hot F59 r. 5	High salt extraction protocol1 including RNase A2 treatment	1 µg	Covaris S23	TruSeq v2 DNA Sample Prep Kit4; ligation of TruSeq single-index adapters followed by pooling of ligated fragments and PCR amplification of the multiplexed size-selected fragments	Agarose gel	300	TruSeq PCR Mastermix3	10	HiSeq 2000	2 x 100	ERR506824	Franssen et al. (2015)	F59_pool_R3					HOT___r05_F059__68
Hot F60 r. 2	High salt extraction protocol1 including RNase A2 treatment	1.5 µg	Covaris S23	TruSeq v2 DNA Sample Prep Kit4	Agarose gel	270	Phusion4,5	10	HiSeq 2000	2 x 100		This study						HOT___r02_F060__32
Hot F65 r. 2	High salt extraction protocol1 including RNase A2 treatment	1.5 µg	Covaris S23	TruSeq v2 DNA Sample Prep Kit4	Agarose gel	270	Phusion4,5	10	HiSeq 2000	2 x 100		This study						HOT___r02_F065__33
Hot F75 r. 1	High salt extraction protocol1 including RNase A2 treatment	1.5 µg	Covaris S23	NEBNext Mastermix Kit E6040L5 and TruSeq single-index adapters4	AMPure XP beads6	300	TruSeq PCR Mastermix4	10	HiSeq 2000	2 x 100		This study						HOT___r01_F075__17
Hot F75 r. 2	High salt extraction protocol1 including RNase A2 treatment	ca. 4 µg	Covaris S23	NEBNext Mastermix Kit E6040L and NEB Multiplex Oligos (single-index) for Illumina5	AMPure XP beads6	380	NEBNext® High-Fidelity 2X PCR Master Mix5	6	HiSeq 2500	2 x 120		This study						HOT___r02_F075__34
Hot F75 r. 3	High salt extraction protocol1 including RNase A2 treatment	1.5 µg	Covaris S23	NEBNext Mastermix Kit E6040L5 and TruSeq single-index adapters4	AMPure XP beads6	300	TruSeq PCR Mastermix4	10	HiSeq 2000	2 x 100		This study						HOT___r03_F075__42
Hot F75 r. 4	High salt extraction protocol1 including RNase A2 treatment	1.5 µg	Covaris S23	NEBNext Mastermix Kit E6040L5 and TruSeq single-index adapters4	AMPure XP beads6	300	TruSeq PCR Mastermix4	10	HiSeq 2000	2 x 100		This study						HOT___r04_F075__53
Hot F75 r. 5	High salt extraction protocol1 including RNase A2 treatment	1.5 µg	Covaris S23	NEBNext Mastermix Kit E6040L5 and TruSeq single-index adapters4	AMPure XP beads6	280	TruSeq PCR Mastermix4	10	HiSeq 2000	2 x 100		This study						HOT___r05_F075__69
Hot F89 r. 1	High salt extraction protocol1 including RNase A2 treatment	1.5 µg	Covaris S23	NEBNext Mastermix Kit E6040L5 and TruSeq single-index adapters4	AMPure XP beads6	320	TruSeq PCR Mastermix4	10	HiSeq 2000	2 x 100		This study						HOT___r01_F089__18
Hot F89 r. 2	High salt extraction protocol1 including RNase A2 treatment	ca. 4 µg	Covaris S23	NEBNext Mastermix Kit E6040L and NEB Multiplex Oligos (single-index) for Illumina5	AMPure XP beads6	380	NEBNext® High-Fidelity 2X PCR Master Mix5	6	HiSeq 2500	2 x 120		This study						HOT___r02_F089__35
Hot F89 r. 3	High salt extraction protocol1 including RNase A2 treatment	1.5 µg	Covaris S23	NEBNext Mastermix Kit E6040L5 and TruSeq single-index adapters4	AMPure XP beads6	300	TruSeq PCR Mastermix4	10	HiSeq 2000	2 x 100		This study						HOT___r03_F089__43
Hot F89 r. 4	High salt extraction protocol1 including RNase A2 treatment	1.5 µg	Covaris S23	NEBNext Mastermix Kit E6040L5 and TruSeq single-index adapters4	AMPure XP beads6	320	TruSeq PCR Mastermix4	10	HiSeq 2000	2 x 100		This study						HOT___r04_F089__54
Hot F89 r. 5	High salt extraction protocol1 including RNase A2 treatment	1.5 µg	Covaris S23	NEBNext Mastermix Kit E6040L5 and TruSeq single-index adapters4	AMPure XP beads6	320	TruSeq PCR Mastermix4	10	HiSeq 2000	2 x 100		This study						HOT___r05_F089__70
Hot F125 r. 1	High salt extraction protocol1 including RNase A2 treatment	ca. 4 µg	Covaris S23	NEBNext Mastermix Kit E6040L and NEB Multiplex Oligos (single-index) for Illumina5	AMPure XP beads6	380	NEBNext® High-Fidelity 2X PCR Master Mix5	6	HiSeq 2500	2 x 120		This study						HOT___r05_F125__71
Hot F125 r. 2	High salt extraction protocol1 including RNase A2 treatment	ca. 4 µg	Covaris S23	NEBNext Mastermix Kit E6040L and NEB Multiplex Oligos (single-index) for Illumina5	AMPure XP beads6	380	NEBNext® High-Fidelity 2X PCR Master Mix5	6	HiSeq 2500	2 x 120		This study						HOT___r05_F125__71
Hot F125 r. 3	High salt extraction protocol1 including RNase A2 treatment	ca. 4 µg	Covaris S23	NEBNext Mastermix Kit E6040L and NEB Multiplex Oligos (single-index) for Illumina5	AMPure XP beads6	380	NEBNext® High-Fidelity 2X PCR Master Mix5	6	HiSeq 2500	2 x 120		This study						HOT___r05_F125__71
Hot F125 r. 4	High salt extraction protocol1 including RNase A2 treatment	ca. 4 µg	Covaris S23	NEBNext Mastermix Kit E6040L and NEB Multiplex Oligos (single-index) for Illumina5	AMPure XP beads6	380	NEBNext® High-Fidelity 2X PCR Master Mix5	6	HiSeq 2500	2 x 120		This study						HOT___r05_F125__71
Hot F125 r. 5	High salt extraction protocol1 including RNase A2 treatment	ca. 4 µg	Covaris S23	NEBNext Mastermix Kit E6040L and NEB Multiplex Oligos (single-index) for Illumina5	AMPure XP beads6	380	NEBNext® High-Fidelity 2X PCR Master Mix5	6	HiSeq 2500	2 x 120		This study						HOT___r05_F125__71
Hot F180 r. 1	High salt extraction protocol1 including RNase A2 treatment	1 µg	Covaris S23	NEBNext Ultra DNA II Library Prep Kit5	AMPure XP beads6	260	Q5 Mastermix5	4	HiSeq X Ten	2 x 150		This study						HOT___r01_F180__20
Hot F180 r. 2	High salt extraction protocol1 including RNase A2 treatment	1 µg	Covaris S23	NEBNext Ultra DNA II Library Prep Kit5	AMPure XP beads6	260	Q5 Mastermix5	4	HiSeq X Ten	2 x 150		This study						HOT___r02_F180__37
Hot F180 r. 3	High salt extraction protocol1 including RNase A2 treatment	1 µg	Covaris S23	NEBNext Ultra DNA II Library Prep Kit5	AMPure XP beads6	260	Q5 Mastermix5	4	HiSeq X Ten	2 x 150		This study						HOT___r03_F180__45
Hot F180 r. 4	High salt extraction protocol1 including RNase A2 treatment	1 µg	Covaris S23	NEBNext Ultra DNA II Library Prep Kit5	AMPure XP beads6	260	Q5 Mastermix5	4	HiSeq X Ten	2 x 150		This study						HOT___r04_F180__56
Hot F180 r. 5	High salt extraction protocol1 including RNase A2 treatment	1 µg	Covaris S23	NEBNext Ultra DNA II Library Prep Kit5	AMPure XP beads6	260	Q5 Mastermix5	4	HiSeq X Ten	2 x 150		This study						HOT___r05_F180__72
Cold F7 r. 6	High salt extraction protocol1 including RNase A2 treatment	1 µg	Covaris S23	NEBNext Ultra DNA II Library Prep Kit5	AMPure XP beads6	270	Q5 Mastermix5	4	HiSeq X Ten	2 x 150		This study						COLD__r06_F007__97
Cold F7 r. 7	High salt extraction protocol1 including RNase A2 treatment	1.5 µg	Covaris S23	NEBNext Mastermix Kit E6040L5 and TruSeq single-index adapters4	AMPure XP beads6	300	TruSeq PCR Mastermix4	10	HiSeq 2000	2 x 100		This study						COLD__r07_F007__74
Cold F7 r. 8	High salt extraction protocol1 including RNase A2 treatment	1.5 µg	Covaris S23	NEBNext Mastermix Kit E6040L5 and TruSeq single-index adapters4	AMPure XP beads6	280	TruSeq PCR Mastermix4	10	HiSeq 2000	2 x 100		This study						COLD__r08_F007__78
Cold F7 r. 9	High salt extraction protocol1 including RNase A2 treatment	1.5 µg	Covaris S23	NEBNext Mastermix Kit E6040L5 and TruSeq single-index adapters4	AMPure XP beads6	280	TruSeq PCR Mastermix4	10	HiSeq 2000	2 x 100		This study						COLD__r09_F007__83
Cold F7 r. 10	High salt extraction protocol1 including RNase A2 treatment	1.5 µg	Covaris S23	NEBNext Mastermix Kit E6040L5 and TruSeq single-index adapters4	AMPure XP beads6	280	TruSeq PCR Mastermix4	10	HiSeq 2000	2 x 100		This study						COLD__r10_F007__88
Cold F15 r. 6	High salt extraction protocol1 including RNase A2 treatment	1.2 µg	Covaris S23	TruSeq v2 DNA Sample Prep Kit4	Agarose gel	290	TruSeq PCR Mastermix4	10	HiSeq 2000	2 x 100	n.a.	Tobler et al. (2014)	n.a.					COLD__r06_F015__73
Cold F15 r. 7	High salt extraction protocol1 including RNase A2 treatment	1.2 µg	Covaris S23	TruSeq v2 DNA Sample Prep Kit4	Agarose gel	290	TruSeq PCR Mastermix4	10	HiSeq 2000	2 x 100	n.a.	Tobler et al. (2014)	n.a.	ERR358492	wol.F15ColdReplicate_d(7)	ERR359716	mt.F15ColdReplicate_d(7)	COLD__r07_F015__75
Cold F15 r. 8	High salt extraction protocol1 including RNase A2 treatment	5 µg	Covaris S23	Illumina Paired-End DNA Sample Prep protocol4	Agarose gel	360	Phusion4,5	10	GAIIx	2 x 101	n.a.	Tobler et al. (2014)	n.a.	ERR358493	wol.F15ColdReplicate_a(8)	ERR359717	mt.F15ColdReplicate_a(8)	COLD__r08_F015__79 COLD__r08_F015__80
Cold F15 r. 9	High salt extraction protocol1 including RNase A2 treatment	5 µg	Covaris S23	Illumina Paired-End DNA Sample Prep protocol4	Agarose gel	360	Phusion4,5	10	GAIIx	2 x 101	n.a.	Tobler et al. (2014)	n.a.	ERR358494	wol.F15ColdReplicate_b(9)	ERR359718	mt.F15ColdReplicate_b(9)	COLD__r09_F015__84 COLD__r09_F015__85
Cold F15 r. 10	High salt extraction protocol1 including RNase A2 treatment	5 µg	Covaris S23	Illumina Paired-End DNA Sample Prep protocol4	Agarose gel	330	Phusion4,5	10	GAIIx	2 x 101	n.a.	Tobler et al. (2014)	n.a.	ERR358495	wol.F15ColdReplicate_c(10)	ERR359719	mt.F15ColdReplicate_c(10)	COLD__r10_F015__89 COLD__r10_F015__90
Cold F33 r. 6	High salt extraction protocol1 including RNase A2 treatment	1 µg	Covaris S23	NEBNext Ultra DNA II Library Prep Kit5	AMPure XP beads6	280	Q5 Mastermix5	4	HiSeq X Ten	2 x 150		This study						COLD__r06_F033__98
Cold F33 r. 7	High salt extraction protocol1 including RNase A2 treatment	1.5 µg	Covaris S23	NEBNext Mastermix Kit E6040L5 and TruSeq single-index adapters4	AMPure XP beads6	300	TruSeq PCR Mastermix4	10	HiSeq 2000	2 x 100		This study						COLD__r07_F033__76
Cold F33 r. 8	High salt extraction protocol1 including RNase A2 treatment	1 µg	Covaris S23	TruSeq v2 DNA Sample Prep Kit4; ligation of TruSeq single-index adapters followed by pooling of ligated fragments and PCR amplification of the multiplexed size-selected fragments	Agarose gel	300	TruSeq PCR Mastermix3	10	HiSeq 2000	2 x 100		This study						COLD__r08_F033__81
Cold F33 r. 9	High salt extraction protocol1 including RNase A2 treatment	1 µg	Covaris S23	TruSeq v2 DNA Sample Prep Kit4; ligation of TruSeq single-index adapters followed by pooling of ligated fragments and PCR amplification of the multiplexed size-selected fragments	Agarose gel	300	TruSeq PCR Mastermix3	10	HiSeq 2000	2 x 100		This study						COLD__r09_F033__86
Cold F33 r. 10	High salt extraction protocol1 including RNase A2 treatment	1 µg	Covaris S23	TruSeq v2 DNA Sample Prep Kit4; ligation of TruSeq single-index adapters followed by pooling of ligated fragments and PCR amplification of the multiplexed size-selected fragments	Agarose gel	300	TruSeq PCR Mastermix3	10	HiSeq 2000	2 x 100		This study						COLD__r10_F033__91
Cold F51 r. 6	High salt extraction protocol1 including RNase A2 treatment	1 µg	Covaris S23	NEBNext Ultra DNA II Library Prep Kit5	AMPure XP beads6	280	Q5 Mastermix5	4	HiSeq X Ten	2 x 150		This study						COLD__r06_F051__99
Cold F51 r. 7	High salt extraction protocol1 including RNase A2 treatment	1.5 µg	Covaris S23	NEBNext Mastermix Kit E6040L5 and TruSeq single-index adapters4	AMPure XP beads6	300	TruSeq PCR Mastermix4	10	HiSeq 2000	2 x 100		This study						COLD__r07_F051__77
Cold F51 r. 8	High salt extraction protocol1 including RNase A2 treatment	1.5 µg	Covaris S23	NEBNext Mastermix Kit E6040L5 and TruSeq single-index adapters4	AMPure XP beads6	320	TruSeq PCR Mastermix4	10	HiSeq 2000	2 x 100		This study						COLD__r08_F051__82
Cold F51 r. 9	High salt extraction protocol1 including RNase A2 treatment	1.5 µg	Covaris S23	NEBNext Mastermix Kit E6040L5 and TruSeq single-index adapters4	AMPure XP beads6	320	TruSeq PCR Mastermix4	10	HiSeq 2000	2 x 100		This study						COLD__r09_F051__87
Cold F51 r. 10	High salt extraction protocol1 including RNase A2 treatment	1.5 µg	Covaris S23	NEBNext Mastermix Kit E6040L5 and TruSeq single-index adapters4	AMPure XP beads6	320	TruSeq PCR Mastermix4	10	HiSeq 2000	2 x 100		This study						COLD__r10_F051__92
Cold F77 r. 6	High salt extraction protocol1 including RNase A2 treatment	1 µg	Covaris S23	NEBNext Ultra DNA II Library Prep Kit5	AMPure XP beads6	280	Q5 Mastermix5	4	HiSeq X Ten	2 x 150		This study						COLD__r06_F077__100
Cold F77 r. 7	High salt extraction protocol1 including RNase A2 treatment	1 µg	Covaris S23	NEBNext Ultra DNA II Library Prep Kit5	AMPure XP beads6	280	Q5 Mastermix5	4	HiSeq X Ten	2 x 150		This study						COLD__r07_F077__102
Cold F77 r. 8	High salt extraction protocol1 including RNase A2 treatment	1 µg	Covaris S23	NEBNext Ultra DNA II Library Prep Kit5	AMPure XP beads6	280	Q5 Mastermix5	4	HiSeq X Ten	2 x 150		This study						COLD__r08_F077__104
Cold F77 r. 9	High salt extraction protocol1 including RNase A2 treatment	1 µg	Covaris S23	NEBNext Ultra DNA II Library Prep Kit5	AMPure XP beads6	280	Q5 Mastermix5	4	HiSeq X Ten	2 x 150		This study						COLD__r09_F077__106
Cold F77 r. 10	High salt extraction protocol1 including RNase A2 treatment	1 µg	Covaris S23	NEBNext Ultra DNA II Library Prep Kit5	AMPure XP beads6	280	Q5 Mastermix5	4	HiSeq X Ten	2 x 150		This study						COLD__r10_F077__108
Cold F100 r. 6	High salt extraction protocol1 including RNase A2 treatment	1 µg	Covaris S23	NEBNext Ultra DNA II Library Prep Kit5	AMPure XP beads6	280	Q5 Mastermix5	4	HiSeq X Ten	2 x 150		This study						COLD__r06_F100__101
Cold F100 r. 7	High salt extraction protocol1 including RNase A2 treatment	1 µg	Covaris S23	NEBNext Ultra DNA II Library Prep Kit5	AMPure XP beads6	280	Q5 Mastermix5	4	HiSeq X Ten	2 x 150		This study						COLD__r07_F100__103
Cold F100 r. 8	High salt extraction protocol1 including RNase A2 treatment	1 µg	Covaris S23	NEBNext Ultra DNA II Library Prep Kit5	AMPure XP beads6	280	Q5 Mastermix5	4	HiSeq X Ten	2 x 150		This study						COLD__r08_F100__105
Cold F100 r. 9	High salt extraction protocol1 including RNase A2 treatment	1 µg	Covaris S23	NEBNext Ultra DNA II Library Prep Kit5	AMPure XP beads6	280	Q5 Mastermix5	4	HiSeq X Ten	2 x 150		This study						COLD__r09_F100__107
Cold F100 r. 10	High salt extraction protocol1 including RNase A2 treatment	1 µg	Covaris S23	NEBNext Ultra DNA II Library Prep Kit5	AMPure XP beads6	280	Q5 Mastermix5	4	HiSeq X Ten	2 x 150		This study						COLD__r10_F100__109
47 Wolbachia-infected isofemale lines	High salt extraction protocol1 including RNase A2 treatment	100 ng	Covaris S23	NEBNext Ultra DNA Library Prep Kit for Illumina (E7370L)5	AMPure XP beads6	260	Q5 Mastermix5	10	HiSeq 2000	2 x 100		This study						PM_106 PM_117.1 PM_117.2 PM_120 PM_132.1 PM_136 PM_145 PM_154.1 PM_157 PM_165 PM_168 PM_171 PM_179 PM_180 PM_192 PM_194.1 PM_198 PM_202 PM_203.2 PM_207 PM_217 PM_225 PM_252 PM_272 PM_294.1 PM_294.2 PM_296 PM_334 PM_33 PM_45 PM_46 PM_493 PM_5.1 PM_5.2 PM_57 PM_580 PM_594 PM_607 PM_65 PM_72 PM_76 PM_7 PM_82 PM_87 PM_91.1 PM_91.2 PM_95
1 Based on Miller S, Dykes DD, Polesky HF (1988) A simple salting out procedure for extracting DNA from human nucleated cells. Nucleic Acids Research, 16, 1215.																		7 Attention: the 2 lanes that Orozco-terWengel et al. (2012) used are female samples, which is consistent with the use of only females in all replicates and generations in the Portugal mel data; the 2 additional lanes used now in the Wolbachia study are male samples !
2 Qiagen, Hilden, Germany
3 Covaris, Inc. Woburn, MA, USA
4 Illumina, San Diego, CA
5 New England Biolabs, Ipswich, MA
6 Beckman Coulter, Carlsbad, CA
