# Supplementary material for: Long-Term Dynamics Among Wolbachia Strains During Thermal Adaptation of Their Drosophila melanogaster Hosts
Source: Front Genet. 2020 May 14;11:482. doi: 10.3389/fgene.2020.00482 (PMC7241558; doi:10.3389/fgene.2020.00482)
Supplement: Supplementary file 3 [file Data_Sheet_3.ZIP]

Archive with 7 entries (6 files):
- dcv_snps.vcf.gz
- __MACOSX/
- __MACOSX/._dcv_snps.vcf.gz
- markers_mtDNA.vcf.gz
- __MACOSX/._markers_mtDNA.vcf.gz
- markers_wMel.vcf.gz
- __MACOSX/._markers_wMel.vcf.gz
