# Supplementary material for: Long-Term Dynamics Among Wolbachia Strains During Thermal Adaptation of Their Drosophila melanogaster Hosts
Source: Front Genet. 2020 May 14;11:482. doi: 10.3389/fgene.2020.00482 (PMC7241558; doi:10.3389/fgene.2020.00482)
Supplement: Supplementary file 4 [file Data_Sheet_4.ZIP]

Archive with 3 entries (3 files):
- figs.Rmd
- gcmetrics.R
- cpnr.R
