# Supplementary material for: Long-Term Dynamics Among Wolbachia Strains During Thermal Adaptation of Their Drosophila melanogaster Hosts
Source: Front Genet. 2020 May 14;11:482. doi: 10.3389/fgene.2020.00482 (PMC7241558; doi:10.3389/fgene.2020.00482)
Supplement: Supplementary file 4 [file Data_Sheet_4.ZIP › figs.Rmd]

---
title: 'Long-term dynamics among Wolbachia strains: figures'
author: "Rupert Mazzucco, Viola Nolte, Christian Schlötterer"
date: "4/9/2020"
output: html_document
---

```{r setup}
knitr::opts_chunk$set(echo = FALSE)
library(data.table)
library(doParallel)
library(foreach)
library(GenomicAlignments)
library(Biostrings)
library(ggplot2)
library(patchwork)
library(cowplot)
library(MASS)
library(quadprog)
library(segmented)

# for copy number estimation
source("gcmetrics.R")
source("cpnr.R")

# for bcftools
Sys.setenv(PATH=paste(Sys.getenv("PATH"),"/home/linuxbrew/.linuxbrew/bin",sep=":"))
```

The figures generated below were post-processed interactively with inkscape to add color backrounds and various labels for Figs. 1--6 in the article and Figs. S1--S5 in SI.1

## Helper procedures

### Copy number estimation

```{r collect_cn}
# chromosomes to investigte
autosomes <- c("2L","2R","3L","3R","4")
payload <- c("dmel_mitochondrion_genome","wMel_AE017196.1")
# reference genome (only chromosomes and payload)
ref <- readDNAStringSet("ref/dmel6.03_XY234_mtDNA_wMel.fa")
# only read sequences of interest
ref <- ref[names(ref)%in%c(autosomes,payload)]
grseq <- GRanges(seqnames=names(ref),
                  ranges=IRanges(start=1L,
                                 end=width(ref)),
                  strand="*",
                  seqinfo=Seqinfo(seqnames=names(ref),
                                  seqlengths=width(ref),
                                  genome="dmel6.03"))
# use the autosomes for normalization of copy numbers
grnorm <- grseq[seqnames(grseq)%in%autosomes]
# make data table of copy numbers in all isofemale lines
collect_cn <- function(datadir)
  foreach(tag=c("Novo","BWA"),.combine=rbind) %do%
  {
    dt_ <- foreach(bam=dir(paste0(datadir,tag),pattern="*.bam$"),
                   .combine=rbind,.multicombine=TRUE) %dopar% {
                     reads <- readGAlignmentPairs(paste0(datadir,tag,"/",bam),
                                                  param=ScanBamParam(which=grseq,
                                                                     flag=scanBamFlag(isProperPair=TRUE,
                                                                                      isNotPassingQualityControls=FALSE),
                                                                     mapqFilter=5L))
                     seqlevels(reads) <- seqlevelsInUse(reads)
                     # coverage depth (excluding positions with aberrant coverage)
                     DP <- clipcov(reads)
                     qq <- as.data.frame(quantile(DP,c(0.005,0.995)))
                     x99 <- as(mapply(function(d_,q_) (d_<q_[1]|d_>q_[2]),
                                      DP,qq),"RleList")
                     DP[x99] <- NA
                     # GC content (exclude positions with aberrant coverage)
                     GC <- gcmetrics(reads,ref,method="rlXis")[names(DP)]
                     GC[x99] <- NA
                     # chromosomal copy numbers
                     cn_ <- cpnr(DP,GC,grnorm=grnorm,rg="all")
                     # add file name info & store as data table
                     data.table(chr=names(cn_),cn=cn_)[
                       ,file_name:=sub("\\.bam$","",bam)]
                   }
    dt_[,mapper:=tag]
  }
```

### Cluster frequency estimation

```{r estimate_cluster_freqs}
# helper: convert BStringSet of marker GTs to a Matrix
bss2mat_ <- function(bss)
  as(as.data.table(lapply(bss,
              function(x) as.integer(unlist(strsplit(as.character(x),""))))),"Matrix")
# helper: and back
mat2bss_ <- function(mat)
  as(apply(mat,2,paste0,collapse=''),"BStringSet")
# helper: prune non-informative markers
prmrks_ <- function(bss,nln)
{
  # bss is a BStringSet, nln a named list of names present in bss
  A <- bss2mat_(bss)
  keep <- Reduce(function(v,w) v&w,
                 lapply(nln,
                        function(n) {
                          r_ <- rowSums(A[,n,drop=FALSE])
                          (r_==0L | r_==length(n)) | length(n)==1L
                        } ))
  R <- A[keep,unlist(lapply(nln,"[",1)),drop=FALSE]
  colnames(R) <- names(nln)
  return(list(markers=mat2bss_(R),keptpos=keep))
}
# helper: convert data.table matching isof_id to cluster_name to a named list
dt2nln_ <- function(dt)
{
  n_ <- dt[,unique(cluster_name)]
  l_ <- lapply(n_,function(n) dt[cluster_name==n,isof_id])
  names(l_) <- n_
  return(l_)
}
# helper: information content (Shannon entropy) of a
#         marker site with multiplicity k and m strains 
esh_ <- function(k,m=13L) log2(choose(m,k))/choose(m,k)
# helpers: logit transformation
logit_ <- function(p) ifelse(p<0.5,log(p/(1-p)),-log((1/p)-1))
expit_ <- function(z) ifelse(z>=0,1/(1+exp(-z)),exp(z)/(1+exp(z)))
# helper: cost function for m.a.d. minimzation
mkcfun4_ <- function(A,b,w)
{
  w_ <- w/sum(w)  
  function(lgtx)
  {
    x <- expit_(lgtx)
    x <- x/sum(x)
    sum(w_*abs(A%*%x-b))
  }
}
# Estimate relative strain frequencies x from the projector 
# matrix A, the relative marker frequencies b, and site weights w
# by finding an approximate solution to Ax=b
strfrq_ <- function(A,b,w=rep(1,length(b)),
                   method=c("invert",
                            "QP",
                            "optim"),
                   x=NULL,
                   nm.maxit=10000L,
                   cg.maxit=1000L)
{
  # sanity checks
  n <- nrow(A)
  m <- ncol(A)
  stopifnot(n>=m)
  stopifnot(length(b)==n)
  stopifnot(length(w)==n)
  # approximation method
  method <- match.arg(method)
  # prepare fit object
  r <- NULL
  # solve with given method
  if (method=="QP")
  {
    # Fully exploits the problem structure with quadratic programming:
    # Minimizing the sum of squared residuals t(r)r with r=Ax-b can be cast
    # in the canonical form of a quadratic programming problem 
    # x = argmin t(x)Dx/2-t(d)x where D=t(A)A and t(d)=t(b)A,
    Dmat <- t(A)%*%(diag(w^2))%*%A
    dvec <- as.vector(t(w*b)%*%A)
    # with our constraints implemented as 1 equality constraint sum(x)=1 and 
    # m=ncol(A) inequality constraints all(x>=0); expressed in the (m+1) by m 
    # constraints matrix t(Amat) = [1..1;1 0..0; 0 1 0..0; ...; 0..0 1] and rhs 
    # bvec = (1 0..0), with meq=1 indicating that the first is an equality constraint
    # (Amat and bvec are not our input A and b, but arg names of solve.QP!)
    Amat <- cbind(rep(1,m),diag(m))
    bvec <- c(1,rep(0,m))
    r <- solve.QP(Dmat,dvec,Amat,bvec,meq=1L)
    x <- r$solution
  }
  else 
  { 
    if (method=="invert" || is.null(x))
      # direct solution via pseudo-inverse
      x <- as.vector(ginv(as.matrix(diag(w)%*%A))%*%diag(w)%*%b)
    if (method=="optim")
    {
      # initial guess in x
      # push into feasible space
      x0 <- pmin(pmax(x,sqrt(.Machine$double.eps)),
                 1-sqrt(.Machine$double.eps))
      # and normalize
      x0 <- x0/sum(x0)
      # cost function
      cf_ <- mkcfun4_(A,b,w)
      # optimizes in logit space
      l0 <- logit_(x0)
      # try to refine from there
      # do Nelder-Mead steps first because they are much faster
      r <- optim(l0,cf_,
                 method="Nelder-Mead",
                 control=list(trace=0L,
                              fnscale=cf_(l0),
                              parscale=l0,
                              maxit=nm.maxit))
      if (!is.null(r$message))
        message("INFO: ",r$message)
      # then try to refine some more with CG
      r <- optim(r$par,cf_,
                 method="CG",
                 control=list(trace=0L,
                              fnscale=cf_(r$par),
                              parscale=r$par,
                              maxit=cg.maxit))
      if (r$convergence>0)
        message("WARN: no convergence, return code = ",r$convergence)
      if (!is.null(r$message))
        message("INFO: ",r$message)
      x <- expit_(r$par)
      x <- x/sum(x) # was implicitly enforced by using mkcfun4_
    }
  }
  return(list(conv=switch(method,
                          invert=0L,
                          QP=0L,
                          optim=r$convergence),
              freqs=x,
              wmres=switch(method,
                           invert=weighted.mean((A%*%x-b)^2,w),
                           QP=weighted.mean((A%*%x-b)^2,w),
                           optim=weighted.mean(abs(A%*%x-b),w)),
              fit.obj=r))
}
# Iterate over all VCFs in a given folder 
# and estimate frequencies on given levels
calcstrfrqs <- function(hamming_distance,genotypes,clmap,wdir)
{
  foreach (lvl_=names(hamming_distance),
               .combine=rbind,.multicombine=TRUE) %do% {
      message("INFO: Hamming distance h = ",hamming_distance[lvl_])
      # given a Hamming distance, construct reduced marker set
      rms <- prmrks_(genotypes,dt2nln_(clmap[level==lvl_,isof_id,by=cluster_name]))
      # marker genotypes
      A <- bss2mat_(rms$markers)
      # # information content of marker sites
      infcnt <- esh_(k=rowSums(A),m=ncol(A))
      # remove sites to maximize the information content/marker site while keeping enough sites
      # to differentiate among the clusters, i.e, maximize sum(infcnt)/nrow(A) with constraint nrow(A)>=ncol(A)
      inf_old <- 0
      # maximum multiplicity to consider
      c_ <- ncol(A)-1
      # starting from private SNPs (k=1 or k=ncol(A)-1) ...
      for (k in seq_len(ncol(A)/2))
      {
        # subset of marker sites that has multiplicity <=k
        k_ <- rowSums(A)<=k | rowSums(A)>=ncol(A)-k
        A_ <- A[k_,]
        # normalize row encoding so that first col == 1
        A_[A_[,1]==0,] <- 1-A_[A_[,1]==0,]
        # number of unique row patterns
        n_ <- nrow(unique(as.data.table(as.matrix(A_))))
        # need at least ncol(A) or cannot solve
        if (n_<ncol(A))
          next
        # reset n_ to number of retained rows
        n_ <- sum(k_)
        # information content of retained rows per row
        i_ <- sum(infcnt[k_])/n_
        if (i_>inf_old)
        {
          inf_old <- i_
          c_ <- k
        }
      }
      keep <- rowSums(A)<=c_ | rowSums(A)>=ncol(A)-c_
      message("INFO:   Keeping ",sum(keep)," of ",nrow(A)," rows, info/row = ",inf_old)
      A <- A[keep,]
      weight <- infcnt[keep]
      weight <- weight/max(weight)

      # decide whether to work with REF or ALT
      rcondA <- Matrix::rcond(diag(weight)%*%A)
      rcondR <- Matrix::rcond(diag(weight)%*%(1-A))
      if (rcondA>rcondR)
        use.allele <- "ALT"
      else
      {
          use.allele <- "REF"
          A <- 1-A
          rcondA <- rcondR
      }
      message("INFO:   Using ",use.allele," allele, rcond(WA) = ",rcondA)
      foreach (v=dir(path=wdir,pattern="*.vcf.gz$"),
               .combine=rbind,.multicombine=TRUE) %dopar% {
                 message("INFO:     Working on ",v)
                 dt_ <- fread(
                   cmd=paste0("bcftools query -f '[%AO\t%RO]\n' ",wdir,"/",v),
                   header=FALSE,
                   na.strings=".")[rms$keptpos][keep]
                 names(dt_) <- c("AO","RO")
                 dt_[is.na(AO) | is.na(RO),c("AO","RO"):=0L]
                 w <- dt_[,as.numeric(AO+RO)]
                 # frequencies at marker sites
                 b <- switch(use.allele,
                             ALT=dt_[,AO/(AO+RO)],
                             REF=dt_[,RO/(AO+RO)])
                 b[w==0] <- 0
                 w <- w*weight
                 w <- w/sum(w)
                 # produce an initial guess x0 for m.a.d. minimization
                 # with quadratic programming
                 r1 <- tryCatch(strfrq_(A,b,w,method="QP"),
                                error=function(e1) {
                                  message("INFO:     ",e1)
                                  message("INFO:       Trying without weights ...")
                                  tryCatch(strfrq_(A,b,rep(1,length(b)),method="QP"),
                                           error=function(e3) {
                                             message("INFO:       ",e3)
                                             message("INFO:       QP failed ...")
                                           })
                                })
                 # or direct inversion
                 r2 <- strfrq_(A,b,w,method="invert")
                 x0 <- pmin(pmax(sqrt(.Machine$double.xmin),
                                 r2$freqs),
                            1-sqrt(.Machine$double.xmin))
                 x0 <- x0/sum(x0)
                 # pick the better one
                 if (!is.null(r1))
                 {
                   u1 <- weighted.mean((A%*%r1$freqs-b)^2,w)
                   u2 <- weighted.mean((A%*%x0-b)^2,w)
                   if (u1<u2)
                     x0 <- r1$freqs
                 }
                 # m.a.d. minimization with optim
                 r3 <- strfrq_(A,b,w,method="optim",x=x0,
                           nm.maxit=50000L,cg.maxit=5000L)
                 data.table(level=lvl_,
                            vcf_name=v,
                            cluster_name=colnames(A),
                            cluster_freq=r3$freqs,
                            wmres=r3$wmres,
                            conv=r3$conv)
               }
      }
}
```


## Article figures

### Fig. 1: 47 isofemale lines of D. melanogaster carry 13 Wolbachia strains representing 4 clades

```{r fig1_strains}
# read haplotypes from marker VCF
ht <- lapply(lapply(fread(
  cmd="bcftools query -f '[%GT\t]\n' markers/markers_wMel.vcf.gz | sed -E 's_/.__g'",
  header=FALSE)[,1:47],
  paste0,collapse=''),BString)
# use names from VCF without the common prefix
names(ht) <- sub("Dmel_Portugal_IsoF\\.","",
                 fread(cmd="bcftools query -l markers/markers_wMel.vcf.gz",
                       header=FALSE)$V1)
ht <- as(ht,"BStringSet")
# cluster by Hamming distance
hc <- hclust(stringDist(ht,method="hamming"))
# generate PDF
pdf(file="Figs/fig1_strains.pdf")
plot(hc,main="",sub="",xlab="Isofemale line",ylab="Hamming distance")
# reset graphics device
RStudioGD()
```

```{r map_samples_to_wolb_clusters}
# names for clusters at given Hamming distance levels
hamming_distance_wolb <- c(strain=0L,clade=6L,superclade=29L)
# cluster info
smcl <- foreach (lvl_=names(hamming_distance_wolb),.combine=rbind) %do% {
    cl_ <- cutree(hc,h=hamming_distance_wolb[lvl_])
    data.table(level=lvl_,cluster_id=cl_,isof_id=names(cl_))
}
# cluster names (in clade order)
strain_names <- c("x02","x03","x04","w14","x01","x06","x07","w18","w02","x10","x11","w06","x13")
clade_names <- c("Clade_I","Clade_III","Clade_V","Clade_VI")
superclade_names <- c("Clade_I_II_III","Clade_V","Clade_VI")
# assign cluster names to ids (tedious, because Fig. 1 not ordered by cluster_id)
# strain names assigned by sequence in Fig, 1, except for Versace strains (see main text)
# Fig. 1 order manually matched in strains.txt
smcl[level=="strain",
     cluster_name:=fread("Info/strains.txt",key="isof_id")[isof_id,strain_name]]
# Versace superclades: w14 in Clade_I_II_III, w18 in Clade_V, w02/06 in Clade_VI
# grab superclade cluster_id from a representative line
smcl[level=="superclade" &
       cluster_id==smcl[level=="superclade" &
                          isof_id==smcl[level=="strain" &
                                          cluster_name=="w14",
                                        isof_id[1]],
                        cluster_id],
     cluster_name:="Clade_I_II_III"]
smcl[level=="superclade" &
       cluster_id==smcl[level=="superclade" &
                          isof_id==smcl[level=="strain" &
                                          cluster_name=="w18",
                                        isof_id[1]],
                        cluster_id],
     cluster_name:="Clade_V"]
smcl[level=="superclade" &
       cluster_id==smcl[level=="superclade" &
                          isof_id==smcl[level=="strain" &
                                          cluster_name=="w02",
                                        isof_id[1]],
                        cluster_id],
     cluster_name:="Clade_VI"]
# Richardson clades: like Versace clades
# most Clade_I_II_III are Clade_I
smcl[level=="clade" &
       cluster_id==smcl[level=="clade" &
                          isof_id==smcl[level=="strain" &
                                          cluster_name=="w14",
                                        isof_id[1]],
                        cluster_id],
     cluster_name:="Clade_I"]
# only PM_45/76/82 (strain x01) in Clade_III
smcl[level=="clade" &
       cluster_id==smcl[level=="clade" &
                          isof_id==smcl[level=="strain" &
                                          cluster_name=="x01",
                                        isof_id[1]],
                        cluster_id],
     cluster_name:="Clade_III"]
# clade V and  VI identical to superclades
smcl[level=="clade" &
       cluster_id==smcl[level=="clade" &
                          isof_id==smcl[level=="strain" &
                                          cluster_name=="w18",
                                        isof_id[1]],
                        cluster_id],
     cluster_name:="Clade_V"]
smcl[level=="clade" &
       cluster_id==smcl[level=="clade" &
                          isof_id==smcl[level=="strain" &
                                          cluster_name=="w02",
                                        isof_id[1]],
                        cluster_id],
     cluster_name:="Clade_VI"]
```

### Fig. 2: Wolbachia copy numbers differ substantially among strains

```{r fig2_clade_copy_numbers}
# cn_iso <- collect_cn("Data/mapped/isofemale_lines/")
# saveRDS(cn_iso,file="cache/cn_iso.rds")
# file_name is already id of isofemale line
cn_iso <- setnames(readRDS("cache/cn_iso.rds"),
                   "file_name","isof_id")
# smcl
# reshape, multiplying copy number by 2 to make it copies per cell
aux <- melt(setkey(dcast(smcl,isof_id~level,value.var="cluster_name"),isof_id)[
  setkey(cn_iso[chr=="wMel_AE017196.1",.(isof_id,copy_number=2*cn,mapper)],isof_id)],
  id.vars=c("isof_id","copy_number","mapper"),variable.name="level",value.name="cluster_name")
# plot
p2A <- ggplot(aux[level=="strain"])+
  geom_boxplot(aes(x=factor(cluster_name,
                            levels=strain_names),
                   y=copy_number),
               varwidth=TRUE)+
  xlab("Strain")+ylab("Copy number")+theme_minimal()+theme(aspect.ratio=1)+labs(tag="a")
p2B <- ggplot(aux[level=="clade"])+
  geom_boxplot(aes(x=factor(cluster_name,
                            levels=clade_names,
                            labels=c("I","III","V","VI")),
                   y=copy_number),
               varwidth=TRUE)+
  xlab("Clade")+ylab("")+theme_minimal()+theme(aspect.ratio=1)+labs(tag="b")
# save figure
ggsave("fig2_clade_copy_numbers.pdf",path="Figs",
       plot=p2A|p2B,
       device="pdf")
```

```{r wilcox_tests_wolb}
# we quantify the differences by Wilcox tests
# for strains
ws <- with(aux[level=="strain",
              .(copy_number,
                cluster_name=factor(cluster_name,
                                    levels=strain_names))],
           pairwise.wilcox.test(copy_number,cluster_name,p.adjust.method="none"))
show(ws)
# for clades
wc <- with(aux[level=="clade",
              .(copy_number,
                cluster_name=factor(cluster_name,
                                    levels=clade_names))],
           pairwise.wilcox.test(copy_number,cluster_name,p.adjust.method="none"))
show(wc)
```

### Fig. 3: Long-term dynamics reveal that the same Wolbachia clades are successful in hot and cold environments

```{r fig3_clade_dynamics}
# cf_w <- calcstrfrqs(hamming_distance_wolb,ht,smcl,"Data/wMelFreqs/")[
#   ,c("regime","replicate","generation"):=tstrsplit(sub("\\.vcf\\.gz$","",vcf_name),"_+")][
#     ,generation:=as.integer(sub("^F","",generation))][
#       ,vcf_name:=NULL]
# saveRDS(cf_w,file="cache/clusterfreqs_wolb.rds")
cf_w <- readRDS("cache/clusterfreqs_wolb.rds")
# plot
p3 <- ggplot(cf_w[level=="clade"],aes(x=generation,y=cluster_freq))+
  geom_line(aes(color=regime,group=replicate))+
  scale_color_manual(values=c(COLD=rgb(0,0,1,0.33),HOT=rgb(1,0,0,0.78)),guide=FALSE)+
  facet_grid(regime~factor(cluster_name,levels=clade_names))+
  coord_fixed(ratio=200,xlim=c(0,200),ylim=c(0,1))+
  xlab("Generation")+ylab("Frequency")+theme_minimal()
ggsave("fig3_clade_dynamics.pdf",path="Figs",
       plot=p3,
       device="pdf")
```

### Fig. 4: In the long term, Wolbachia copy numbers decrease in the hot environment

```{r fig4_wolb_copy_numbers}
# cn_dyn <- collect_cn("Data/mapped/ee_dynamics/")
# saveRDS(cn_dyn,file="cache/cn_dyn.rds")
# replicate info encoded in file name
cn_dyn <- readRDS("cache/cn_dyn.rds")[
  ,c("regime","replicate","generation","run_id"):=tstrsplit(file_name,"_+")][
  ,generation:=as.integer(sub("^F","",generation))][
    ,file_name:=NULL]
# plot copy number per cell per cell
p4 <- ggplot(cn_dyn[chr=="wMel_AE017196.1"],aes(generation,2*cn))+
  geom_rect(aes(xmin=0,xmax=37,ymin=0,ymax=15),fill=gray(0.85))+
  geom_smooth(aes(color=regime))+
  geom_point(aes(color=regime))+
  scale_color_manual(values=c(HOT=rgb(1,0,0,0.78),COLD=rgb(0,0,1,0.78)),guide=FALSE)+
  xlab("Generation")+ylab("Copy number")+ylim(0,15)+
  facet_grid(regime~.)
ggsave("fig4_wolb_copy_numbers.pdf",path="Figs",
       plot=p4,
       device="pdf")
```

### Fig. 5: Mitochondrial dynamics on the superclade level are consistent with Wolbachia dynamics

```{r map_samples_to_mito_clusters}
# marker haplotypes
mt <- lapply(lapply(fread(cmd="bcftools query -f '[%GT\t]\n' markers/markers_mtDNA.vcf.gz | sed -E 's_/.__g'",
                   header=FALSE)[,1:47],
             paste0,collapse=''),BString)
names(mt) <- sub("Dmel_Portugal_IsoF\\.","",
                 fread(cmd="bcftools query -l markers/markers_mtDNA.vcf.gz",
                       header=FALSE)$V1)
mt <- as(mt,"BStringSet")
mc <- hclust(stringDist(mt,method="hamming"))
# plot(mc,main="",sub="",xlab="Isofemale line",ylab="Hamming distance")
# names for clusters at given Hamming distance levels
hamming_distance_mito <- c(`mt-strain`=0L,superclade=5L)
# cluster info
mmcl <- foreach (lvl_=names(hamming_distance_mito),.combine=rbind) %do% {
  cl_ <- cutree(mc,h=hamming_distance_mito[lvl_])
  data.table(level=lvl_,cluster_id=cl_,isof_id=names(cl_))
}
# superclades match Wolbachia; assign names fromt here via isof_id
setkey(mmcl,level,isof_id)
mmcl <- smcl[level=="superclade",cluster_name,keyby=.(level,isof_id)][mmcl]
# generate mt-strain names from cluster id
mmcl[level=="mt-strain",cluster_name:=paste0("mt",cluster_id)]
```

```{r fig5_mito_dynamics}
# cf_m <- calcstrfrqs(hamming_distance_mito,mt,mmcl,"Data/mitoFreqs/")[
#   ,c("regime","replicate","generation"):=tstrsplit(sub("\\.vcf\\.gz$","",vcf_name),"_+")][
#     ,generation:=as.integer(sub("^F","",generation))][
#       ,vcf_name:=NULL]
# saveRDS(cf_m,file="cache/clusterfreqs_mito.rds")
cf_m <- readRDS("cache/clusterfreqs_mito.rds")
# pair HOT/COLD replicates for plotting
hotreps <- paste0("r0",1:5)
names(hotreps) <- coldrps <- c(paste0("r0",6:9),"r10")
names(coldrps) <- hotreps
cf_w[replicate%in%hotreps,pair:=paste(replicate,coldrps[replicate],sep="/")]
cf_w[replicate%in%coldrps,pair:=paste(hotreps[replicate],replicate,sep="/")]
cf_m[replicate%in%hotreps,pair:=paste(replicate,coldrps[replicate],sep="/")]
cf_m[replicate%in%coldrps,pair:=paste(hotreps[replicate],replicate,sep="/")]
# plot
p5 <- ggplot(cf_m[level=="superclade"],aes(x=generation,y=cluster_freq))+
  geom_line(aes(color=regime))+
  geom_line(aes(color=regime),data=cf_w[level=="superclade"],linetype="dashed")+
  scale_color_manual(values=c(HOT=rgb(1,0,0,0.78),COLD=rgb(0,0,1,0.78)),guide=FALSE)+
  facet_grid(factor(cluster_name,levels=superclade_names)~pair)+
  coord_fixed(ratio=200,xlim=c(0,200),ylim=c(0,1))+
  xlab("Generation")+ylab("Frequency")+theme_minimal()
ggsave("fig5_mito_dynamics.pdf",path="Figs",
       plot=p5,
       device="pdf")
```

### Fig. 6: Mitochondrial copy numbers remain constant

```{r fig6_mito_copy_numbers}
# plot copy number per cell
p6a <- ggplot(cn_dyn[chr=="dmel_mitochondrion_genome"],aes(x=generation,y=2*cn))+
  geom_smooth(aes(color=regime))+
  geom_point(aes(color=regime))+
  scale_color_manual(values=c(HOT=rgb(1,0,0,0.78),COLD=rgb(0,0,1,0.78)),guide=FALSE)+
  xlab("Generation")+ylab("Copy number")+ylim(0,750)+
  facet_grid(regime~.)
# copy number differences among mito superclades
aux <- melt(setkey(dcast(mmcl[level=="superclade"],isof_id~level,value.var="cluster_name"),isof_id)[
  setkey(cn_iso[chr=="dmel_mitochondrion_genome",.(isof_id,copy_number=2*cn,mapper)],isof_id)],
  id.vars=c("isof_id","copy_number","mapper"),variable.name="level",value.name="cluster_name")
p6b <- ggplot(aux[level=="superclade"])+
  geom_boxplot(aes(x=factor(cluster_name,
                            levels=superclade_names,
                            labels=c("I_II_III","V","VI")),
                   y=copy_number),
               varwidth=TRUE)+
  xlab("Superclade")+ylab("")+theme_minimal()+theme(aspect.ratio=1)
# arrange & plot
p6 <- ggdraw()+
  draw_plot(p6a)+
  draw_plot(p6b,x=0.6,y=0.6,width=0.4,height=0.4)
ggsave("fig6_mito_copy_numbers.pdf",path="Figs",
       plot=p6,
       device="pdf")
```

```{r wilcox_test_mito}
wmt <- with(aux[level=="superclade",
              .(copy_number,
                cluster_name=factor(cluster_name,
                                    levels=superclade_names))],
           pairwise.wilcox.test(copy_number,cluster_name,p.adjust.method="none"))
show(wmt)
```


## Supplemental figures


### Fig. S1: Frequency differences among Wolbachia clades

```{r figSz_wolb_freq_diffs}
aux <- cf_w[level=="clade",
            .(cluster_name,cluster_freq,
              set=switch(regime,
                         HOT=ifelse(generation<75,"early","late"),
                         COLD=ifelse(generation<50,"early","late"))),
            by=regime]
# 
pS1 <- ggplot(aux)+
  geom_boxplot(aes(x=factor(cluster_name,
                            levels=clade_names,
                            labels=c("I","III","V","VI")),
                   y=cluster_freq,
                   color=regime),
               varwidth=TRUE)+
  scale_color_manual(values=c(HOT=rgb(1,0,0,0.78),COLD=rgb(0,0,1,0.78)),guide=FALSE)+
  facet_grid(regime~set)+
  xlab("Clade")+ylab("Frequency")+theme_minimal()+theme(aspect.ratio=1)
ggsave(file="figS1_wolb_freq_diffs.pdf",path="Figs",
       plot=pSz,
       device="pdf")
```

```{r wilcox_tests_freqs}
wfC <- with(aux[regime=="COLD",.(cluster_freq,
                                 group=paste0(cluster_name,".",set))],
           pairwise.wilcox.test(cluster_freq,group,p.adjust.method="none"))
wfH <- with(aux[regime=="HOT",.(cluster_freq,
                                 group=paste0(cluster_name,".",set))],
           pairwise.wilcox.test(cluster_freq,group,p.adjust.method="none"))
show(wfC)
show(wfH)
```

### Fig. S2: Correlations among Wolbachia clade dynamics

```{r figS2_corr_wolb_clades}
aux <- dcast(cf_w[level=="clade"],regime+replicate+generation~cluster_name,value.var="cluster_freq")
# visualize correlations in pairs plots
pdf(file="Figs/figS21_corr_wolb_clades_C.pdf")
pairs(aux[regime=="COLD",4:7],pch=21,bg=rgb(0,0,1,0.33),main="COLD")
RStudioGD()
pdf(file="Figs/figS2_corr_wolb_clades_H.pdf")
pairs(aux[regime=="HOT",4:7],pch=21,bg=rgb(1,0,0,0.78),main="HOT")
RStudioGD()
# quantify correlations
show(with(aux[regime=="COLD"],cor.test(Clade_V,Clade_VI,alternative="less")))
show(with(aux[regime=="HOT"],cor.test(Clade_V,Clade_VI,alternative="less")))
```

### Fig. S3: Significance of copy number changes over time

```{r figS3_ts_features}
aux <- cn_dyn[chr%in%c("wMel_AE017196.1","dmel_mitochondrion_genome")]
pS3 <- ggplot(aux,aes(generation,2*cn))+
  geom_point(aes(color=regime))+
  geom_smooth(aes(color=regime))+
  scale_color_manual(values=c(HOT=rgb(1,0,0,0.78),COLD=rgb(0,0,1,0.78)),guide=FALSE)+
  xlim(0,200)+#ylim(0,NA)+
  facet_grid(factor(chr,
                    levels=c("wMel_AE017196.1","dmel_mitochondrion_genome"),
                    labels=c("Wolbachia","Mitochondria"))~regime,scale="free_y")+
  xlab("Generation")+ylab("Copy number")
# visual inspection for potential breakpoints
print(pS3)
bpt <- rbind(
  data.table(chr="wMel_AE017196.1",regime="COLD",breakpoint=c(15,35,60)),
  data.table(chr="wMel_AE017196.1",regime="HOT",breakpoint=c(35,85)),
  data.table(chr="dmel_mitochondrion_genome",regime="COLD",breakpoint=c(30,50)),
  data.table(chr="dmel_mitochondrion_genome",regime="HOT",breakpoint=c(25,50,85)))
# check & adjust
print(pS3+geom_vline(aes(xintercept=breakpoint),linetype="dashed",data=bpt))
# try to fit segmented models
setkey(aux,chr,regime)
setkey(bpt,chr,regime)
smt <- setnames(setDT(
  expand.grid(C=c("wMel_AE017196.1",
                  "dmel_mitochondrion_genome"),
              R=c("COLD","HOT")))[,{
                lin.mod <- lm(2*cn~generation,data=aux[.(C,R)])
                seg.mod <- segmented(lin.mod,
                                     seg.Z=~generation,
                                     psi=bpt[.(C,R),breakpoint])
                # estimated breakpoints
                bp_ <- seg.mod$psi[,2L]
                # intercept & slopes (slope differences!)
                cf_ <- coef(seg.mod)[seq_len(2L+length(bp_))]
                x_ <- c(0,bp_,aux[.(C,R),max(generation)])
                y_ <- cumsum(c(cf_[1],diff(x_)*cumsum(cf_[-1])))
                .(x0=x_,y0=y_,
                  r2=summary(seg.mod)$adj.r.squared,
                  pval=anova(seg.mod)$'Pr(>F)'[1])},
                by=.(C,R)],c("C","R"),c("chr","regime"))
aux2 <- melt(smt[,.(R2=signif(unique(r2),digits=2),p=signif(unique(pval),digits=2)),
                 by=.(chr,regime)],
             measure.vars=c("R2","p"))
# placement
aux2[chr=="wMel_AE017196.1",y:=1]
aux2[chr=="dmel_mitochondrion_genome",y:=55]
pS3 <- pS3+
        geom_vline(aes(xintercept=breakpoint),
                     linetype="dashed",data=bpt)+
        geom_line(aes(x=x0,y=y0),data=smt)+
        geom_text(aes(x=140,y=y,hjust="left",
                      label=paste(variable,"=",value),
                      group=variable),
                  position=position_stack(vjust=0.5),
                  data=aux2)
ggsave(file="figS3_ts_features.pdf",path="Figs",
       plot=pS3,
       device="pdf",width=8,height=6)
```

### Fig. S4: Correlations of mitochondrial and Wolbachia dynamics

```{r figS4_mito_wolb_corr}
aux <- setkey(setnames(cf_m[level=="superclade",
                            .(regime,replicate,generation,cluster_name,cluster_freq,pair)],
                       "cluster_freq","mito_freq"),
              regime,pair,replicate,generation,cluster_name)[
                setkey(setnames(cf_w[level=="superclade",
                                     .(regime,replicate,generation,cluster_name,cluster_freq,pair)],
                                "cluster_freq","wolb_freq"),
                       regime,pair,replicate,generation,cluster_name)]
# correlations per superclade and replicate
aux2 <- aux[,.(cor=round(cor.test(wolb_freq,mito_freq,alternative="greater")$estimate,2)),
            by=.(regime,pair,replicate,cluster_name)]
pS4 <- ggplot(aux,aes(x=wolb_freq,y=mito_freq))+
  geom_point(aes(color=regime,group=replicate))+
  geom_text(aes(x=0.7,y=0.1,hjust="left",
                label=cor,color=regime),
            data=aux2,position=position_stack(vjust=0.5))+
  scale_color_manual(values=c(HOT=rgb(1,0,0,0.78),COLD=rgb(0,0,1,0.78)),guide=FALSE)+
  xlim(0,1)+ylim(0,1)+xlab("Wolbachia frequency")+ylab("Mitochondria frequency")+
  coord_fixed(ratio=1)+facet_grid(factor(cluster_name,levels=superclade_names)~pair)
ggsave("figS4_mito_wolb_corr.pdf",path="Figs",
       plot=pS4,
       device="pdf",width=12,height=7)
show(cor.test(aux$wolb_freq,aux$mito_freq,alternative="greater"))
```


### Fig. S5: Dynamics of Drosophila C virus resistance alleles

Martins et al. (20104) identify two highly significant loci involved in conferring resistance to the _Drosophila_ C virus, namely 3L:7357795 in _pastrel_ and X:8090292 in _Ubc-E2H_ (coordinates converted to the dmel6 reference from the dmel r5.38 coordinates given in the paper with the converter at http://flybase.org/cgi-bin/coord_converter.pl). We extract the reads overlapping 50-bp "slopped" regions around these positions, filter for minQ > 5 and proper pairs, and call variants with "freebayes --pooled-discrete -p2" for all available replicates and time points.

```{r figS5_dcv_resistance}
dt <- fread(cmd="bcftools query -f '%CHROM\t%POS\t%REF\t%ALT[\t%RO,%AO]\n' markers/dcv_snps.vcf.gz",
            header=FALSE,
            col.names=c("CHROM","POS","REF","ALT",
                        fread(cmd="bcftools query -l markers/dcv_snps.vcf.gz",
                              header=FALSE)$V1))
# 3L:7357795 was called with a multi-base allele at 3L:7357794
dt <- melt(dt[(CHROM=="3L" & POS==7357794) | (CHROM=="X" & POS==8090292)],
           id.vars=c("CHROM","POS","REF","ALT"),
           variable.name="SAMPLE",
           value.name="RO,AO")
# allele counts
dt[,c("RO","AO"):=tstrsplit(sub(",",":",`RO,AO`),":",type.convert=TRUE)]
dt[,`RO,AO`:=NULL]
# 3L:7357794 has two ALT alleles, which however have the same base at 3L:7357795
# just add counts together
dt[,c("AO1","AO2"):=tstrsplit(AO,",",type.convert=TRUE)]
dt[,AO:=as.integer(AO)]
dt[CHROM=="3L",AO:=AO1+AO2]
dt[,c("AO1","AO2"):=NULL]
dt[CHROM=="3L",c("POS","REF","ALT"):=.(7357795,"C","T")]
# get replicate and generation info from SAMPLE
dt[,c("regime","replicate","generation"):=tstrsplit(sub("^Dmel_Portugal_","",SAMPLE),"_",
                                                    type.convert=TRUE)]
dt[,SAMPLE:=NULL]
dt[,replicate:=paste0(ifelse(replicate<10,"r0","r"),replicate)]
dt[,LOCUS:=paste(CHROM,POS,sep=":")]
# plot fraction of AO over generation
pS5a <- ggplot(dt[regime%in%c("COLD")])+
  geom_line(aes(x=generation,y=AO/(RO+AO),color=LOCUS))+
  xlim(0,200)+ylim(0,1)+
  xlab("")+ylab("ALT allele fraction")+
  scale_color_manual(values=c(`3L:7357795`=rgb(0.31,0,0,0.78),
                              `X:8090292`=rgb(0,0.31,0.31,0.78)),
                     name="Locus",
                     guide=FALSE)+
  theme(aspect.ratio=1)+
  facet_grid(.~replicate)+labs(tag="a")
pS5b <- ggplot(dt[regime%in%c("HOT")])+
  geom_line(aes(x=generation,y=AO/(RO+AO),color=LOCUS))+
  xlim(0,200)+ylim(0,1)+
  xlab("Generation")+ylab("ALT allele fraction")+
  scale_color_manual(values=c(`3L:7357795`=rgb(0.31,0,0,0.78),
                              `X:8090292`=rgb(0,0.31,0.31,0.78)),
                     name="Locus")+
  theme(aspect.ratio=1)+
  facet_grid(.~replicate)+labs(tag="b")
ggsave("figS5_dcv_resistance.pdf",path="Figs",
       plot=pS5a/pS5b,
       device="pdf",
       width=8,height=4)
```

### Fig. Sx: Wolbachia strain dynamics

```{r figSx_strain_dynamics}
# cf_w <- calcstrfrqs(hamming_distance_wolb,ht,smcl,"Data/wMelFreqs/")[
#   ,c("regime","replicate","generation"):=tstrsplit(sub("\\.vcf\\.gz$","",vcf_name),"_+")][
#     ,generation:=as.integer(sub("^F","",generation))][
#       ,vcf_name:=NULL]
# saveRDS(cf_w,file="cache/clusterfreqs_wolb.rds")
cf_w <- readRDS("cache/clusterfreqs_wolb.rds")
# plot
pSx <- ggplot(cf_w[level=="strain"],aes(x=generation,y=cluster_freq))+
  geom_line(aes(color=regime,group=replicate))+
  scale_color_manual(values=c(COLD=rgb(0,0,1,0.33),HOT=rgb(1,0,0,0.78)),guide=FALSE)+
  scale_y_continuous(limits=c(0,1),breaks=c(0,0.5,1))+xlim(0,200)+
  facet_grid(factor(cluster_name,levels=strain_names)~pair)+
  xlab("Generation")+ylab("Frequency")+theme_minimal()
ggsave("figSx_strain_dynamics.pdf",path="Figs",
       plot=pSx,
       device="pdf",width=8,height=6)
```


### Fig. Sy: Wolbachia infection status

```{r figSy_infection_status}
# PCR results
# 50 flies had been tested in r01 already by TV
# plus some more in each replicate for primer tests 
pcrr <- data.table(
  replicate=c(paste0("r0",1:9),"r10"),
  n_males=rep(500,10),
  n_tested=rep(30,10),
  n_tested_2=c(84,35,31,32,36,33,31,31,30,30),
  n_pos=c(0,0,0,0,0,0,1,1,0,0))

# hypothesis Hx : x flies among N males infected
# data D: n of k tested flies infected
prob_D_given_Hx <- function(n,x,k,N) dhyper(x=n,m=x,n=N-x,k=k)
prob_D <- function(n,k,N) foreach (x=0:N,.combine=sum,.multicombine=TRUE) %do% prob_D_given_Hx(n,x,k,N)
prob_Hx_ninf <- function(x,N) rep(1/(N+1),length(x))
prob_Hx_weak <- function(x,N) ((N+1-0:N)/sum(N+1-0:N))[x+1]
prob_Hx_given_D <- function(x,n,k,N,prob_d,prior_x) prob_D_given_Hx(n,x,k,N)*prior_x/prob_d

# calculate posteriors for each possible infection status
aux <- melt(pcrr[
  ,{
    N <- n_males
    k <- n_tested
    n <- n_pos
    X <- 0:N
    P <- prob_Hx_ninf(X,N)
    Q <- prob_Hx_weak(X,N)
    y <- foreach(x=X,.combine=c,.multicombine=TRUE) %do% prob_D_given_Hx(n,x,k,N)
    k2 <- n_tested_2
    y2 <- foreach(x=X,.combine=c,.multicombine=TRUE) %do% prob_D_given_Hx(n,x,k2,N)
    .(n_infected=X,
      ninf_1=(P*y/sum(P*y)),
      weak_1=(Q*y/sum(Q*y)),
      ninf_2=(P*y2/sum(P*y2)),
      weak_2=(Q*y2/sum(Q*y2)))
  },by=replicate],id.vars=c("replicate","n_infected"),
  value.name="prob")[
    ,c("prior","test_set"):=tstrsplit(variable,"_")][
      ,variable:=NULL]

# plot
pSy <- ggplot(aux[prior=="ninf" & test_set==1],aes(n_infected/500,prob))+
  geom_col(fill="gray")+
  scale_x_continuous(breaks=c(0,1),minor_breaks=c(0.25,0.5,0.75),limits=c(0,1))+
  facet_wrap(.~replicate,ncol=5L)+
  xlab("Fraction")+ylab("Probability")
ggsave(file="figSy_infection_status.pdf",path="Figs",
       device="pdf",width=7.68,height=4.88)
# mode and confidence intervals
aux2 <- aux[prior=="ninf" & test_set==1,
            .(mode=n_infected[prob==max(prob)],
              xpct=sum(n_infected*prob),
              c_05=min(n_infected[0.025<cumsum(prob)]),
              c_95=max(n_infected[cumsum(prob)<0.975])),
         by=replicate]
show(aux2)
```
