# Supplementary material for: Long-Term Dynamics Among Wolbachia Strains During Thermal Adaptation of Their Drosophila melanogaster Hosts
Source: Front Genet. 2020 May 14;11:482. doi: 10.3389/fgene.2020.00482 (PMC7241558; doi:10.3389/fgene.2020.00482)
Supplement: Supplementary file 4 [file Data_Sheet_4.ZIP › gcmetrics.R]

# Calculate expected GC content of covering fragments
# for each position of an input sequence, taking into
# account read-length and insert-size distributions

# Rupert Mazzucco, 2019

# helper: provide basic convolution that pads the result in the expected way
conv_engine_ <- function()
{
  # for caching
  old_n2 <- 0;
  cfft_y <- NULL;
  # convolve using fft
  conv_ <- function(x,y,pad=c("both","left","right","none"))
  {
    n <- length(x)
    m <- length(y)
    n2 <- nextn(m+n)
    x <- c(rep.int(0,n2-n),as.integer(x))
    # cache filter transform
    if (n2!=old_n2)
    {
      old_n2 <<- n2
      y <- c(y,rep.int(0,n2-m))
      cfft_y <<- Conj(fft(y))
    }
    cv <- fft(fft(x)*cfft_y,inverse=TRUE)
    cv <- (if (is.numeric(x) && is.numeric(y)) Re(cv) else cv)[
      -c(1L:(n2-n),if (m>1L) (n2-m+2L):n2 else NULL)]/n2
    switch(match.arg(pad),
           none=cv,
           left=c(rep.int(NA,(m-1L)%/%2L),cv),
           right=c(cv,rep.int(NA,m%/%2L)),
           both=c(rep.int(NA,(m-1L)%/%2L),cv,rep.int(NA,m%/%2L)))
  }
  return(list(conv_=conv_))
}

# helper: block-wise convolution using overlap-and-discard algorithm
convolve_ <- function(x,y,pad=c("both","left","right","none"),chunk_mult=600)
{
  require(foreach)
  n <- length(x)
  m <- length(y)
  # set up convolution engine
  ce <- conv_engine_()
  # only do overlap-and-discard if n/m >> 1
  # otherwise fall back on conv_ immediately
  if (n < m*chunk_mult)
    r <- ce$conv_(x,y,pad)
  else
  {
    # overlap-and-carry: stitch together convolutions on chunks of sizes ideally << n
    # chunks must overlap by m-1 so that correct convolution can be calculated
    tasks <- lapply(chunk(from=1L,to=n,by=m*chunk_mult,overlap=m-1L),"range")
    l <- length(tasks)
    pad <- match.arg(pad)
    tasks <- (
      if (l==1L)
        list(c(tasks[[1L]],pad))
      else
        c(list(c(tasks[[1L]],if (pad=="left"||pad=="both") "l" else "n")),
          (if (l>2L)
            lapply(tasks[2L:(l-1L)],"c","n")
           else
             NULL),
          list(c(tasks[[l]],if (pad=="right"||pad=="both") "r" else "n"))))
    # execute tasks and combine results
    r <- foreach (t=tasks,.combine=c) %dopar% ce$conv_(x[t[1L]:t[2L]],y,pad=t[3L])
  }
  # bts conversion leaves empty names around
  names(r) <- NULL
  return(r)
}

# helper: filter using only insert-size distribution
mkflt_is_ <- function(gap)
{
  require(data.table)
  # insert sizes
  is <- data.table(table(width(granges(gap))))[,V1:=as.integer(V1)]
  setnames(is,
           c("V1","N"),
           c("insert_size","count"))
  setkey(is,insert_size)
  
  ismax <- is[,max(insert_size)]
  return(colSums(diag(is[,count])%*%
                   do.call(rbind,
                           lapply(is[,insert_size],
                                  function(j) c(j:1,rep.int(0,ismax-j))))))
}

# helper: filter using insert-size and read-length distributions
mkflt_rlXis_ <- function(gap)
{
  require(doParallel)
  require(foreach)
  # joint distribution of read lengths and insert sizes
  rlXis <- as(table(width(as(gap,"GAlignments")),
                    rep(width(granges(gap)),each=2)),"sparseMatrix")
  # loop over non-zero entries, which also implies r<=i
  rl <- as.integer(rownames(rlXis))
  is <- as.integer(colnames(rlXis))
  dp <- diff(rlXis@p)
  ismx <- max(is)
  return(foreach (r=rl[rlXis@i+1],
                  i=is[rep(seq_along(dp),dp)],
                  w=rlXis@x,
                  .combine=`+`) %dopar% {
                    w*(c(r:1,rep.int(0,ismx-r))+
                         c(rep.int(r,i-r),r:1,rep.int(0,ismx-i)))})
}

# helper: symmetrize and normalize filters
sym_nrm_ <- function(v)
{
  flt <- c(rev(v),v[-1])
  return(flt/sum(flt))
}

gcmetrics <- function(gap,fa,method=c("rlXis","is"))
  # gap      ... GAlignmentPairs from which insert sizes are taken
  # fa       ... DNAStringSet for which to calculate GC content
  # method   ... mkflt_*_ function to use for filter generation
{
  require(data.table)
  require(foreach)
  require(stringr)
  require(Biostrings)
  require(GenomicAlignments)
  require(bit)
  
  # generate filter to weight positions surrounding the focal position
  mkflt_ <- switch(match.arg(method),
                   rlXis=mkflt_rlXis_,
                   is=mkflt_is_)
  flt <- sym_nrm_(mkflt_(gap))
  
  # estimate GC content of fragments covering positions in sequence fa
  # convert bigstrings to logical bitstrings (AT=FALSE, GC=TRUE)
  bts <- lapply(fa,function(x) 
    as.bit.which(str_locate_all(x,"[GC]")[[1]][,1],length=length(x)))
  
  # calculate expected GC content in chunks and stitch them together,
  # rounding to percent
  gc <- foreach (x=bts,.combine=RleList,.multicombine=TRUE) %do%
    (as.integer(round(100*convolve_(x,flt))))
  
  # copy over sequence names and return
  names(gc) <- names(fa)
  return(gc)
}
