# Supplementary material for: Long-Term Dynamics Among Wolbachia Strains During Thermal Adaptation of Their Drosophila melanogaster Hosts
Source: Front Genet. 2020 May 14;11:482. doi: 10.3389/fgene.2020.00482 (PMC7241558; doi:10.3389/fgene.2020.00482)
Supplement: Supplementary file 4 [file Data_Sheet_4.ZIP › cpnr.R]

# Estimate relative copy numbers naively or using GC matching

# Rupert Mazzucco, 2019

# calculate coverage of GApairs, clipping overlap
clipcov <- function(gap)
{
  require(GenomicAlignments)
  ovlp <- as(
    pintersect(granges(gap@first),
               granges(gap@last),
               ignore.strand=TRUE)$hit,
    "Rle")
  # granges(...) merges pairs into a single range
  return(coverage(gap[!ovlp])+coverage(granges(gap[ovlp])))
}

cpnr <- function(dp,gc=NULL,grnorm=NULL,rg=c("each base","all sequences"))
  # Arguments:
  # dp     ... named List object as returned by coverage() or clipcov()
  # gc     ... named List conforming to dp containing 1-base GC in % as returned by gcmetrics()
  # grnorm ... GenomicRanges object describing the subset of dp to use for normalization (NULL=use all)
  # rg     ... "each" (= for each base in dp) or "all"  (= for all sequences in dp)
  #
  # Value:
  # either a RleList conforming to dp (if rg="each")
  # or a named vector with an entry for all sequences in dp (rg="all)
{
  require(doParallel)
  require(foreach)
  require(data.table)
  require(BiocGenerics)
  require(GenomicRanges)
  
  rg <- match.arg(rg)
  method <- (if (is.null(gc)) "naive" else "gcmatch")
  message("Calculating copy numbers for ",rg," using method ",method," ...")
  switch(method,
         naive={
           if (is.null(grnorm))
             nrmdp <- mean(suppressWarnings(unlist(dp)),na.rm=TRUE)
           else
             nrmdp <- mean(suppressWarnings(unlist(dp[grnorm])),na.rm=TRUE)
           switch(rg,
                      `each base`=dp/nrmdp,
                      `all sequences`=mean(dp,na.rm=TRUE)/nrmdp,
                      `granges specified`=
                        setNames(mean(dp[gr],na.rm=TRUE)/nrmdp,
                                 paste(seqnames(gr),':',start(gr),'-',end(gr),sep='')))
         },
         gcmatch={
           if (is.null(grnorm))
             nrmdp <- na.omit(data.table(DP=as.vector(suppressWarnings(unlist(dp))),
                                         GC=as.vector(suppressWarnings(unlist(gc)))))[
                                           ,.(M=.N,DP=mean(DP)),keyby=GC][
                                             DP>0]  # GC classes with DP=0 are useless for normalization
                                                    # trying to read a DP value for this class now yields 
                                                    # NA, so we use na.rm=T when we aggregate them
           else
             nrmdp <- na.omit(data.table(DP=as.vector(suppressWarnings(unlist(dp[grnorm]))),
                                         GC=as.vector(suppressWarnings(unlist(gc[grnorm])))))[
                                           ,.(M=.N,DP=mean(DP)),keyby=GC][
                                             DP>0]
           switch(rg,
                  `each base`=suppressWarnings(relist(unlist(dp)/nrmdp[.(as.vector(unlist(gc))),DP],dp)),
                  `all sequences`={
                    # counts of each GC value = N
                    tbb <- table(gc)
                    # prepare summation weights: M*N/(M+N)=N*(1/(1+N/M)) 
                    xwm <- setnames(as.data.table(1/(1+scale(tbb,
                                                             scale=nrmdp[.(as.integer(colnames(tbb))),M],
                                                             center=FALSE))),
                                    c("V1","V2","N"),
                                    c("SQ","GC","WT"))[,GC:=as.integer(GC)]
                    setkey(xwm,SQ,GC)
                    xwt <- as(mapply(function(n_,x_) xwm[.(n_,as.vector(x_)),WT],
                                     names(gc),gc,
                                     SIMPLIFY=FALSE),
                              "RleList")
                    # return weighted mean
                    # GCs not in nrmdp have xwt=NA, so will not be considered in sums
                    sum(relist(suppressWarnings(unlist(dp)/
                                 nrmdp[.(as.vector(unlist(gc))),DP]),
                               dp)*xwt,
                        na.rm=TRUE)/
                      sum(xwt,na.rm=TRUE)
                  })
         }
    )
}
